# Supplementary material for: Guiding Esthetic Crown Lengthening: A CBCT-Based Modified Classification of Altered Passive Eruption
Source: Dent J (Basel). 2026 Jan 20;14(1):67. doi: 10.3390/dj14010067 (PMC12839652; doi:10.3390/dj14010067)
Supplement: Supplementary file 1 [file dentistry-14-00067-s001.zip]

Archive with 1 entries (1 files):
- dentistry-4003910-supplementary.pdf
